# Supplementary material for: Comparison of opioid-free versus weak-opioid general anesthesia on quality of postoperative recovery in soldiers undergoing arthroscopic meniscal surgery
Source: Front Med (Lausanne). 2025 Oct 20;12:1665123. doi: 10.3389/fmed.2025.1665123 (PMC12580354; doi:10.3389/fmed.2025.1665123)
Supplement: Supplementary file 1 [file Table_1.xlsx]

## Sheet: Pre-Experiment
	24h QoR15
OFA	110
OFA	138
OFA	121
OFA	133
OFA	117
OFA	128
OFA	125
OFA	124
OFA	140
OFA	108
OFA	122
OFA	129
OFA	123
OFA	131
OFA	127
OFA	125
OFA	132
OFA	122
OFA	125
OFA	123
WOA	116
WOA	122
WOA	117
WOA	124
WOA	114
WOA	120
WOA	123
WOA	115
WOA	121
WOA	113
WOA	126
WOA	118
WOA	119
WOA	110
WOA	128
WOA	119
WOA	120
WOA	116
WOA	119
WOA	119

## Sheet: Experiment
	Group	Sex	Age	BMI	ASA	Surgery duration	Anesthesia duration	Wake up duration	Adverse reactions	atropin	HR Pre-anesthesia	HR after laryngeal mask insertion	HR during skin incision	HR at the end of surgery	MAP Pre-anesthesia	MAP after laryngeal mask insertion	MAP during skin incision	MAP at the end of surgery	Qor15 24h	QoR15 48h	Qor15 72h	Qor15 24h physical comfort	Qor15 24h physical independence	Qor15 24h emotional state	Qor15 24h Psychological support	Qor15 24h pain	postoperative first flatus	Rescue antiemetic	rescue analgesia	NPRS PACU	NPRS at 24h	NPRS at 48h	NPRS at 72h	Rebound pain	4AT at PACU discharge
1	OFA	male	28	25.5	Ⅰ	100	133	21	Increase of secretion		86	93	88	70	95	96	97	82	130	132	141	45	15	35	20	15	11h		/	1	3	3	1		0
2	OFA	male	45	23.4	Ⅱ	95	130	23	/		85	98	88	69	96	103	101	86	129	137	145	45	13	36	18	17	12h		/	0	2	1	0		0
4	OFA	male	23	24.5	Ⅰ	60	85	17	Hypotension，marked bradycardia	0.5	79	89	82	63	89	96	93	83	135	135	142	44	17	36	20	18	15h		/	1	2	2	1		0
7	OFA	male	23	24.7	Ⅰ	100	140	35	Delayed recovery		77	93	79	66	94	105	97	88	126	129	139	42	12	37	20	15	10h		√	2	4	2	2		0
8	OFA	male	19	25.1	Ⅰ	70	95	17	Increase of secretion		59	79	70	64	90	98	102	86	126	136	143	43	11	35	20	17	9h		/	1	2	2	1		0
11	OFA	male	26	25.3	Ⅰ	60	100	22	Dizziness		75	86	77	54	88	98	88	83	135	140	145	45	13	40	20	17	10h		/	1	1	1	0		0
15	OFA	male	24	23.9	Ⅰ	70	110	19	/		86	95	86	68	101	102	96	85	127	133	138	43	12	37	20	15	18h		√	3	4	3	2		0
16	OFA	male	27	24.1	Ⅰ	85	130	22	Increase of secretion		78	89	81	65	98	101	94	84	123	134	140	42	13	36	18	14	10h		/	1	3	2	1		1
17	OFA	male	20	23.9	Ⅰ	75	105	18	/		76	92	83	68	93	97	98	86	132	135	145	42	14	40	20	16	12h		/	1	2	1	0		0
19	OFA	male	37	27.8	Ⅱ	65	70	23	/		63	81	72	61	104	102	97	88	123	135	141	43	12	34	20	14	12h		/	1	3	2	2		0
20	OFA	male	28	25	Ⅰ	75	90	18	/		70	84	76	67	97	103	96	89	137	140	146	45	15	38	20	19	8h		/	1	2	1	1		0
21	OFA	male	22	22.1	Ⅰ	50	75	20	/		66	79	66	57	89	88	74	74	130	134	138	45	13	37	20	15	16h		/	1	3	2	1		0
24	OFA	male	22	20.1	Ⅰ	80	70	18	marked bradycardia	0.5	52	73	78	57	93	98	85	86	132	135	142	46	14	37	18	17	10h		/	1	2	1	1		0
26	OFA	male	33	24.7	Ⅰ	100	135	22	Dizziness，PONV		66	93	83	67	100	110	103	91	125	128	135	45	12	35	19	14	10h		/	2	3	2	1		0
27	OFA	male	29	23.4	Ⅱ	65	75	20	/		72	92	91	68	85	90	87	85	129	133	144	44	12	36	20	17	8h	√	/	2	2	2	1		0
29	OFA	male	27	22.6	Ⅰ	85	100	18	marked bradycardia	0.5	69	85	79	61	88	93	89	83	124	133	141	43	13	35	20	15	9h		/	2	3	2	1		0
30	OFA	male	24	24.2	Ⅱ	65	75	20	Increase of secretion		70	88	74	63	93	97	81	85	127	135	140	43	13	35	20	16	14h		/	1	2	2	1		0
34	OFA	male	23	24.6	Ⅰ	65	75	25	/		73	93	81	64	97	104	94	91	125	130	140	43	12	36	20	14	10h		√	2	4	2	2		1
36	OFA	male	23	21	Ⅱ	75	95	31	Delayed recovery		69	101	81	66	94	98	85	86	128	137	143	45	13	38	20	17	14h		/	1	2	2	1		0
37	OFA	male	22	20.7	Ⅰ	55	85	24	/		68	83	64	56	91	92	78	80	134	141	145	45	14	38	20	17	12h		/	1	2	1	0		1
38	OFA	male	28	23.9	Ⅱ	70	105	22	/		77	88	79	62	89	95	93	85	127	135	137	44	13	35	20	15	13h		/	1	3	2	2		0
41	OFA	male	33	22.6	Ⅰ	110	155	33	Delayed recovery		78	95	89	67	96	101	93	84	123	130	135	43	13	33	19	15	10h		/	1	3	2	2		0
42	OFA	male	28	22.2	Ⅱ	55	75	17	/		59	74	72	55	94	99	96	85	132	138	141	42	13	40	20	17	7h		/	1	2	1	1		0
43	OFA	male	35	23	Ⅱ	85	110	22	Dizziness		74	89	86	69	91	94	97	80	126	135	140	42	11	37	20	16	12h		/	1	3	2	1		0
48	OFA	male	33	24.8	Ⅱ	55	85	22	Increase of secretion		69	89	78	62	92	102	96	85	132	140	145	43	14	38	20	17	6h		/	1	2	1	1		0
49	OFA	male	27	24.2	Ⅰ	70	105	25	/		78	96	88	69	93	105	97	84	122	135	140	41	12	34	20	15	13h		/	1	3	2	2		0
52	OFA	male	23	21.3	Ⅰ	65	80	24	/		74	94	81	64	87	96	86	78	136	140	142	44	17	39	20	16	12h		/	1	2	1	0		0
53	OFA	male	34	23.6	Ⅱ	80	115	21	/		84	104	88	69	94	102	97	85	125	130	138	42	15	37	20	15	15h		/	1	3	2	1		0
56	OFA	male	34	26.6	Ⅱ	75	90	16	Increase of secretion		61	92	73	61	97	100	90	77	135	140	145	43	15	39	20	18	14h		/	1	2	2	1		0
57	OFA	male	29	26.7	Ⅱ	70	105	13	Dizziness		78	84	71	62	93	97	85	85	124	137	140	40	15	35	20	14	13h		/	3	4	3	1		0
58	OFA	male	26	24.1	Ⅱ	95	130	23	/		67	87	82	60	108	117	100	95	126	135	142	43	10	37	20	16	12h		/	1	3	2	2		0
65	OFA	male	33	22.6	Ⅱ	75	80	25	Increase of secretion		53	82	80	66	91	102	101	86	139	145	145	45	18	38	20	18	9h		/	1	1	1	1		0
66	OFA	male	29	24.5	Ⅱ	65	85	18	/		74	92	83	62	97	107	103	89	128	135	143	43	15	35	20	15	13h		/	1	2	1	1		0
68	OFA	male	28	26.7	Ⅱ	75	120	23	Dizziness		74	91	85	64	84	94	86	77	131	128	137	42	14	38	20	17	12h		/	1	3	2	1		0
69	OFA	male	19	24.8	Ⅰ	70	90	17	/		84	102	94	69	96	101	99	92	140	140	145	42	20	39	20	19	8h		/	1	1	1	0		0
70	OFA	male	31	24.8	Ⅱ	65	100	13	/		66	85	77	55	93	99	92	87	133	136	140	41	17	38	20	17	12h		/	1	2	2	1		0
74	OFA	male	29	22.8	Ⅱ	80	95	18	/		75	96	83	65	87	103	101	87	141	145	148	45	20	37	20	19	8h		/	1	2	1	0		0
75	OFA	male	30	28.3	Ⅱ	85	100	9	Increase of secretion，PONV		99	84	83	65	93	107	102	89	119	125	135	40	10	35	20	14	11h	√	/	2	4	2	1	√	0
76	OFA	male	24	24.4	Ⅱ	60	75	12	/		87	103	92	64	94	99	89	81	128	135	142	41	16	35	20	16	7h		/	1	2	2	1		0
80	OFA	male	27	24.2	Ⅱ	65	90	18	/		78	98	86	69	91	107	89	78	134	142	146	42	15	38	20	19	8h		/	1	2	1	1		0
81	OFA	male	33	26	Ⅱ	80	110	17	/		67	89	79	65	88	101	97	88	138	140	145	40	20	40	20	18	12h		/	1	2	2	1		0
82	OFA	male	41	26.1	Ⅱ	85	115	21	Dizziness		74	91	84	70	93	102	94	83	140	138	144	44	19	39	20	18	8h		/	1	1	1	1		0
83	OFA	male	24	23.6	Ⅰ	55	80	24	/		78	96	88	69	92	99	89	83	133	130	140	42	15	39	20	17	12h		/	2	3	2	1		0
84	OFA	male	29	24.1	Ⅰ	115	140	19	/		68	96	79	63	88	97	87	82	125	134	140	39	15	36	20	15	9h		/	2	3	1	1		0
85	OFA	male	35	22.5	Ⅱ	90	105	25	Increase of secretion		84	99	89	68	94	105	97	82	119	130	135	34	15	35	20	15	12h		/	2	4	2	2		0
91	OFA	male	29	23	Ⅱ	95	110	17	/		77	102	92	72	91	100	97	93	135	135	145	40	18	40	20	17	8h		/	1	2	1	1		0
92	OFA	male	32	25.7	Ⅱ	65	85	14	/		81	95	87	69	101	107	99	88	125	133	140	39	16	35	20	15	6h		/	1	3	1	1		0
93	OFA	male	27	23.8	Ⅱ	80	100	23	/		68	91	86	65	90	104	98	82	137	141	140	41	18	39	20	19	10h		/	0	2	1	1		0
94	OFA	male	22	23.2	Ⅰ	70	115	18	/		55	79	81	71	89	99	88	85	123	130	138	36	15	37	20	15	14h		√	2	4	3	2		0
101	OFA	male	25	24.6	Ⅰ	75	100	14	/		74	98	88	67	88	104	96	85	138	140	145	40	19	40	20	19	10h		/	0	2	2	1		0
3	WOA	male	24	27.2	Ⅰ	115	145	15	Dizziness		78	77	66	59	93	88	77	74	120	126	135	42	12	33	20	13	14h		√	2	4	3	2		0
5	WOA	male	26	24.2	Ⅰ	70	105	12	/		84	93	78	65	101	96	84	80	119	125	137	43	11	32	20	13	13h		/	1	4	3	2		0
6	WOA	male	52	25.4	Ⅱ	110	138	14	marked bradycardia	0.5	67	70	58	53	113	107	83	85	120	125	135	41	13	34	20	12	11h		/	3	5	4	3	√	0
9	WOA	male	36	21.1	Ⅱ	80	75	11	PONV		75	75	60	51	98	97	84	73	123	131	138	42	11	35	20	15	11h	√	/	1	3	2	2		0
10	WOA	male	43	24.8	Ⅱ	100	140	14	/		78	75	59	60	115	106	95	85	116	125	134	41	11	32	20	12	15h		√	2	4	3	2		0
12	WOA	male	29	24.8	Ⅰ	75	95	9	/		79	82	69	53	94	95	84	81	117	127	133	42	11	31	20	13	12h		/	2	4	3	2		0
13	WOA	male	33	24.2	Ⅱ	55	85	15	Hypotension		73	80	67	55	93	93	85	60	123	127	136	43	12	32	20	16	12h		/	1	3	2	2		0
14	WOA	male	33	25	Ⅱ	80	95	13	marked bradycardia	0.5	62	69	47	53	117	110	96	92	121	133	138	45	12	33	17	16	20h		/	1	3	2	1		0
18	WOA	male	31	24	Ⅱ	110	140	14	/		79	88	69	59	85	93	80	79	125	132	141	44	12	33	20	16	14h		/	2	3	2	1		0
22	WOA	male	58	19.5	Ⅱ	110	140	15	Hypotension，marked bradycardia	0.2	72	67	51	54	86	91	84	86	123	130	136	43	12	33	20	15	12h		/	1	3	2	2		0
23	WOA	male	29	22.1	Ⅰ	80	105	13	/		65	73	55	57	94	81	75	72	125	130	140	43	13	34	20	15	8h		/	1	2	1	1		0
25	WOA	male	38	24.8	Ⅱ	70	95	8	marked bradycardia	0.3	51	57	46	52	105	89	82	77	114	123	133	41	9	31	20	13	12h		√	3	5	4	2		0
28	WOA	male	20	27.7	Ⅰ	50	80	14	marked bradycardia	0.5	64	63	55	59	94	98	86	75	125	130	139	44	14	33	20	17	13h		/	1	2	1	1		0
31	WOA	male	33	24.4	Ⅱ	70	90	14	/		76	75	63	55	90	90	78	81	122	133	142	40	13	33	19	16	12h		/	1	2	2	1		0
32	WOA	male	29	23	Ⅰ	60	85	13	PONV		87	78	63	53	87	91	79	75	120	130	135	42	13	32	20	13	9h	√	/	1	4	3	2	√	0
33	WOA	male	24	22.6	Ⅰ	60	95	11	marked bradycardia	0.5	67	72	54	48	95	78	74	66	122	128	137	41	12	35	20	14	13h		/	1	3	3	2		0
35	WOA	male	37	24.7	Ⅱ	120	145	14	Increase of secretion		75	73	63	57	96	88	76	85	127	133	138	42	13	37	19	16	9h		/	1	3	3	2		0
39	WOA	male	33	24.7	Ⅰ	85	110	14	/		76	72	62	64	94	85	68	80	121	128	138	41	13	34	20	14	15h		√	2	4	3	2		0
40	WOA	male	31	23.3	Ⅰ	65	95	15	/		78	71	59	55	89	79	77	79	125	133	141	41	11	36	19	18	12h		/	1	2	2	1		0
44	WOA	male	26	22.1	Ⅰ	70	100	12	/		81	80	69	56	93	91	88	82	130	135	141	43	15	35	20	17	10h		/	1	2	2	1		0
45	WOA	male	28	21.9	Ⅰ	50	75	14	marked bradycardia	0.5	57	65	50	65	92	93	85	84	122	125	137	41	15	33	19	14	12h		√	1	4	3	2		0
46	WOA	male	37	25	Ⅱ	70	95	9	PONV		73	81	67	62	97	95	88	75	123	124	137	38	15	31	20	15	18h	√	/	1	3	3	2		0
47	WOA	male	24	23	Ⅰ	80	105	16	/		76	71	57	59	101	97	78	77	120	134	140	39	13	34	20	14	9h		/	0	3	2	2		0
50	WOA	male	29	21.3	Ⅰ	105	135	16	Dizziness		75	73	59	50	103	96	85	74	131	135	143	45	15	35	20	16	13h		/	1	2	1	1		0
51	WOA	male	27	25.6	Ⅱ	75	100	14	/		61	64	48	52	92	78	75	72	121	128	135	40	13	35	20	13	14h		/	1	4	3	2		1
54	WOA	male	27	24.6	Ⅰ	85	110	14	Dizziness		73	72	53	51	97	90	85	75	112	136	140	35	15	28	18	16	12h		/	1	2	2	1		0
55	WOA	male	23	18.9	Ⅰ	50	85	18	PONV		76	84	62	53	95	94	88	71	126	133	137	42	16	33	19	16	20h	√	/	1	3	2	2		0
59	WOA	male	24	23.3	Ⅰ	55	80	14	/		56	66	54	51	89	81	76	72	119	130	137	40	12	33	20	14	15h		√	2	4	3	2		0
60	WOA	male	35	24.2	Ⅱ	65	90	12	/		76	73	65	62	95	99	85	80	125	130	140	42	14	35	19	15	12h		/	1	3	2	2		0
61	WOA	male	29	27.2	Ⅱ	135	160	16	Increase of secretion		74	68	53	54	95	97	70	73	121	130	137	43	12	32	20	14	16h		/	2	4	3	1		0
62	WOA	male	29	22.5	Ⅰ	75	95	8	/		74	78	59	55	94	91	75	78	127	135	145	42	15	34	20	16	12h		/	1	2	2	1		0
63	WOA	male	25	22.6	Ⅰ	70	65	13	Hypotension		62	63	55	53	92	95	75	69	120	128	133	40	13	33	19	15	10h		/	1	3	3	2		0
64	WOA	male	30	23.1	Ⅱ	60	80	17	marked bradycardia	0.3	56	62	55	51	88	84	85	80	122	133	140	39	14	32	20	16	17h		/	1	2	2	1		0
67	WOA	male	23	23	Ⅰ	65	100	17	/		81	79	69	63	87	88	86	80	121	130	138	41	15	32	20	13	12h		√	1	4	4	2		0
71	WOA	male	29	21.4	Ⅱ	80	105	11	Hypotension		63	66	57	46	87	83	79	77	130	135	142	40	17	35	20	18	11h		/	1	3	2	1		0
72	WOA	male	35	25.8	Ⅱ	75	105	13	/		72	79	67	61	94	95	89	78	125	130	138	38	16	36	20	15	12h		/	1	2	2	1		0
73	WOA	male	22	23.6	Ⅰ	85	110	16	/		88	77	71	64	97	95	88	74	118	128	135	38	14	33	20	13	14h		/	1	3	3	2		0
77	WOA	male	35	22.9	Ⅱ	95	115	16	/		76	78	66	55	89	91	85	82	130	135	145	42	15	35	20	18	6h		/	0	1	1	1		0
78	WOA	male	24	23.3	Ⅱ	105	130	13	/		88	81	74	65	95	94	87	75	126	130	140	40	15	34	20	17	10h		/	1	4	3	2		0
79	WOA	male	23	26	Ⅰ	70	115	14	Dizziness		71	79	68	55	85	87	82	74	120	125	135	36	12	36	20	15	12h		/	1	5	4	2		0
86	WOA	male	33	24.9	Ⅱ	115	145	13	marked bradycardia	0.5	62	66	53	54	90	88	77	75	123	130	136	36	17	35	20	15	12h		/	2	4	3	2		0
87	WOA	male	27	21.9	Ⅱ	78	105	16	/		76	77	65	57	92	88	79	76	117	128	130	36	15	35	19	12	15h		√	2	6	3	3		0
88	WOA	male	22	25.4	Ⅰ	55	80	9	Hypotension，marked bradycardia	0.5	58	64	53	49	88	83	65	67	105	115	130	31	12	34	18	10	8h		/	2	3	2	1		0
89	WOA	male	28	24.8	Ⅱ	55	70	14	/		77	81	64	58	92	95	87	74	130	135	140	40	16	40	20	14	9h		/	1	2	2	1		0
90	WOA	male	37	24.9	Ⅱ	60	85	12	/		84	76	69	55	83	79	73	79	117	137	138	35	15	35	18	14	10h		/	1	2	1	1		0
96	WOA	male	23	25.6	Ⅰ	85	110	15	Dizziness，PONV		77	83	72	56	88	90	86	74	130	135	140	42	16	36	20	16	10h	√	/	2	4	3	2		0
97	WOA	male	20	22.8	Ⅰ	75	100	13	/		68	75	64	61	93	98	85	78	122	134	138	37	16	35	20	17	9h		/	1	2	2	1		0
98	WOA	male	29	24.8	Ⅱ	70	95	11	Hypotension，marked bradycardia	0.5	66	73	57	55	86	90	83	71	118	138	140	34	15	33	18	18	12h		/	1	1	1	0		0
99	WOA	male	36	25.4	Ⅱ	77	100	17	/		59	68	55	47	89	90	82	69	111	130	134	33	14	34	20	10	14h		/	1	3	2	2		0
100	WOA	male	22	25.2	Ⅰ	95	120	13	/		73	70	59	53	92	88	85	75	122	128	136	37	17	37	18	15	9h		/	2	4	3	2		0
